# Supplementary material for: A Synbiotic of Lacto-N-tetraose and Bifidobacterium animalis subsp. lactis MN-Gup Attenuates High-Fat Diet-Induced Obesity by Modulating Metabolism and Gut Microbiota in Mice
Source: Nutrients. 2026 May 24;18(11):1681. doi: 10.3390/nu18111681 (PMC13258041; doi:10.3390/nu18111681)
Supplement: Supplementary file 1 [file nutrients-18-01681-s001.zip]

Archive with 1 entries (1 files):
- nutrients-4274765-supplementary.pdf
